# Supplementary material for: Exploring the Role of Guilt in Eating Disorders: A Pilot Study
Source: Clin Pract. 2025 Mar 10;15(3):56. doi: 10.3390/clinpract15030056 (PMC11941697; doi:10.3390/clinpract15030056)
Supplement: Supplementary file 1 [file clinpract-15-00056-s001.zip]

Archive with 1 entries (1 files):
- clinpract-3475255-supplementary.pdf
